# Supplementary material for: Detection of Mosaic Absence of Heterozygosity (AOH) Using Low-Pass Whole Genome Sequencing in Prenatal Diagnosis: A Preliminary Report
Source: Diagnostics (Basel). 2023 Sep 9;13(18):2895. doi: 10.3390/diagnostics13182895 (PMC10529865; doi:10.3390/diagnostics13182895)
Supplement: Supplementary file 1 [file diagnostics-13-02895-s001.zip]

Archive with 2 entries (2 files):
- Supplementary figure.pptx
- Supplementary table-v5.xlsx
