# Supplementary material for: Detection of Mosaic Absence of Heterozygosity (AOH) Using Low-Pass Whole Genome Sequencing in Prenatal Diagnosis: A Preliminary Report
Source: Diagnostics (Basel). 2023 Sep 9;13(18):2895. doi: 10.3390/diagnostics13182895 (PMC10529865; doi:10.3390/diagnostics13182895)
Supplement: Supplementary file 1 [file diagnostics-13-02895-s001.zip › Supplementary table-v5.xlsx]

## Sheet: TabS1-benchmark cohort
Case ID	code	Sample type	Sequencing depth
#7	124446BX	amniotic fluid	6.72
#20	125670BX	amniotic fluid	9.45
#19	125671BX	amniotic fluid	7.2
#18	125672BX	amniotic fluid	6.95
#16	125674BX	chorionic villus sampling	5.28
#15	125675BX	chorionic villus sampling	6.34
#44	126321BX	amniotic fluid	4.95
#43	126322BX	amniotic fluid	7.27
#42	126323BX	amniotic fluid	4.98
#74	127395BX	amniotic fluid	7.95
#134	129442BX	amniotic fluid	6.29
#132	129444BX	amniotic fluid	4.95
#131	129445BX	amniotic fluid	6.93
#130	129446BX	amniotic fluid	7.2
#129	129447BX	amniotic fluid	8.64
#123	129453BX	amniotic fluid	7.14
#122	129454BX	amniotic fluid	7.84
#121	129455BX	amniotic fluid	7.13
#119	129457BX	amniotic fluid	4.94
#116	129460BX	amniotic fluid	6.54
#111	129465BX	amniotic fluid	6.53
#149	130152BX	amniotic fluid	4.3
#148	130153BX	amniotic fluid	4.4
#143	130158BX	amniotic fluid	6.49
#142	130159BX	amniotic fluid	6.8
#141	130160BX	amniotic fluid	7.17
#138	130163BX	amniotic fluid	6.88
#136	130165BX	amniotic fluid	6.1

## Sheet: TabS2-negative sample list
Case ID	Sex	Age	Sequencing Depth
Neg-1	M	22	6.56±1.77
Neg-2	M	49	7.41±1.86
Neg-3	F	45	8.87±7.84
Neg-4	F	29	6.27±1.61
Neg-5	M	60	9.28±2.56
Neg-6	M	72	7.74±2.15
Neg-7	F	29	10.49±6.30
Neg-8	M	35	8.1±2.3
Neg-9	F	33	8.71±2.36
Neg-10	F	14	8.89±9.53
Neg-11	F	66	10.02±2.41
Neg-12	M	unknown	7.64±2.27
Neg-13	M	unknown	9.63±2.97
Neg-14	M	39	6.45±2.15
Neg-15	M	28	5.63±1.81
Neg-16	F	32	9.66±3.33
Neg-17	M	34	9.04±2.29
Neg-18	F	27	9.68±2.48
Neg-19	F	32	12.61±3.57
Neg-20	M	unknown	8.45±2.23
Neg-21	M	12	12.57±4.15
Neg-22	F	9	10.75±2.61
Neg-23	M	30	8.17±1.91
Neg-24	F	32	10.21±2.46
Neg-25	F	24	11.79±2.97
Neg-26	M	30	7.14±1.86
Neg-27	M	32	6.58±1.81
Neg-28	M	30	7.61±1.86
Neg-29	F	28	7.51±1.74
Neg-30	M	33	10.11±2.55

## Sheet: TabS3-resualts of negative samp
chr1
	AB_count:mean	B_count:mean	AB_count_zscore:mean	AB_count_zscore:median	AB_count_zscore:stdev	B_count_zscore:mean	B_count_zscore:median	B_count_zscore:stdev	AAB_count:mean	ABB_count:mean	AAB_count_zscore:mean	AAB_count_zscore:median	AAB_count_zscore:stdev	ABB_count_zscore:mean	ABB_count_zscore:median	ABB_count_zscore:stdev	D1	D2
Neg-1	31.75	37.93	-0.1	-0.13	0.82	0.29	0.16	0.97	18.95	19.14	-0.61	-0.64	0.6	0.24	0.19	0.86	0.39	0.34
Neg-2	34.34	42.55	0.05	0.01	0.94	0.53	0.43	1.03	18.95	19.21	-0.48	-0.5	0.64	0.32	0.25	0.94	0.48	0.27
Neg-3	40.02	44.39	0.36	0.38	1.05	0.65	0.52	1.15	19	19.21	0.35	0.31	0.8	0.5	0.46	0.98	0.29	0.14
Neg-4	30.7	35.61	-0.13	-0.17	0.74	0.18	0.06	0.86	19.01	19.23	-0.03	-0.09	0.67	0.17	0.1	0.8	0.31	0.3
Neg-5	42.66	44.93	0.48	0.47	1.1	0.64	0.51	1.12	19.05	19.17	1.41	1.32	0.81	0.62	0.54	0.95	0.16	0.14
Neg-6	37.3	40.67	0.21	0.19	0.97	0.45	0.32	0.99	19.01	19.16	-0.32	-0.34	0.68	0.39	0.32	0.9	0.24	0.18
Neg-7	43.24	46.72	0.5	0.53	1.17	0.76	0.64	1.2	19.02	19.18	2.13	2.07	1	0.46	0.39	0.96	0.26	0.04
Neg-8	38.45	43.16	0.28	0.19	1.03	0.56	0.41	1.1	18.99	19.16	1.66	1.6	1.18	0.64	0.54	0.93	0.28	0.36
Neg-9	38.87	42.67	0.31	0.26	1.03	0.54	0.4	1.09	19.01	19.22	3.09	3.03	1.18	0.55	0.46	0.95	0.23	0.24
Neg-10	39.86	42.01	0.35	0.3	1.03	0.52	0.43	1.05	18.95	19.13	3.05	2.98	1.23	0.58	0.5	0.94	0.17	0.23
Neg-11	41.47	46.59	0.44	0.37	1.16	0.74	0.64	1.15	18.96	19.1	1.82	1.76	0.99	0.52	0.43	0.99	0.3	0.08
Neg-12	36.06	41.02	0.15	0.1	0.92	0.46	0.33	1	18.98	19.13	1.07	1.02	0.79	0.41	0.32	0.9	0.31	0.26
Neg-13	41.14	46.28	0.4	0.36	1.11	0.71	0.59	1.16	19.06	19.18	0.35	0.32	0.8	0.45	0.36	0.96	0.31	0.05
Neg-14	30.97	35.04	-0.12	-0.17	0.78	0.14	-0.01	0.89	19.01	19.25	-0.28	-0.34	0.65	0.19	0.12	0.77	0.26	0.31
Neg-15	29.71	32.18	-0.16	-0.22	0.72	0	-0.09	0.76	18.88	19.16	0.29	0.24	0.63	0.16	0.09	0.75	0.16	0.32
Neg-16	40.77	45.67	0.39	0.34	1.12	0.7	0.62	1.11	18.99	19.21	1.87	1.81	0.92	0.46	0.38	0.91	0.31	0.07
Neg-17	40.48	43.87	0.39	0.33	1.12	0.6	0.47	1.13	19.02	19.12	1.37	1.33	0.98	0.59	0.5	0.92	0.21	0.2
Neg-18	42.48	45.26	0.47	0.42	1.14	0.69	0.54	1.18	18.96	19.06	0.69	0.61	0.8	0.49	0.42	0.94	0.22	0.02
Neg-19	47.81	48.94	0.74	0.7	1.34	0.87	0.75	1.26	19.03	19.22	1.73	1.64	0.95	0.47	0.4	0.92	0.13	0.27
Neg-20	39.13	44.42	0.3	0.29	1.03	0.64	0.49	1.14	19.03	19.19	0.92	0.84	0.86	0.54	0.48	0.98	0.34	0.24
Neg-21	46.48	46.78	0.7	0.71	1.28	0.76	0.63	1.18	18.94	19.13	5.58	5.48	1.77	0.6	0.51	0.93	0.06	0.1
Neg-22	42.75	45.52	0.5	0.46	1.17	0.69	0.59	1.17	19.01	19.14	2.71	2.66	1.16	0.51	0.42	0.95	0.19	0.01
Neg-23	36.81	42.37	0.19	0.15	0.97	0.5	0.35	1.07	18.99	19.18	0.59	0.56	0.9	0.4	0.35	0.9	0.31	0.21
Neg-24	41.26	47.53	0.4	0.33	1.11	0.81	0.67	1.21	18.99	19.17	1.48	1.41	1.02	0.44	0.35	1	0.41	0.04
Neg-25	44.69	49.93	0.59	0.48	1.29	0.91	0.78	1.27	18.98	19.13	1.84	1.81	1.1	0.48	0.37	0.99	0.32	0.11
Neg-26	33.5	38.67	0.03	-0.03	0.85	0.31	0.15	0.99	18.97	19.06	0.44	0.36	0.91	0.29	0.18	0.9	0.28	0.26
Neg-27	29.39	38.06	-0.19	-0.28	0.81	0.26	0.12	0.96	18.95	19.13	-0.34	-0.4	0.8	0.11	-0.02	0.86	0.45	0.3
Neg-28	35.05	41.94	0.08	-0.01	0.93	0.5	0.38	1.05	18.97	19.12	-0.08	-0.13	0.82	0.26	0.17	0.92	0.42	0.18
Neg-29	34.18	41.59	0.04	0	0.9	0.46	0.33	1.06	18.97	19.16	-0.24	-0.27	0.77	0.27	0.2	0.92	0.42	0.23
Neg-30	41.72	48.48	0.44	0.39	1.18	0.84	0.74	1.24	19.05	19.23	0.54	0.5	0.84	0.34	0.25	0.98	0.4	0.1
chr7
	AB_count:mean	B_count:mean	AB_count_zscore:mean	AB_count_zscore:median	AB_count_zscore:stdev	B_count_zscore:mean	B_count_zscore:median	B_count_zscore:stdev	AAB_count:mean	ABB_count:mean	AAB_count_zscore:mean	AAB_count_zscore:median	AAB_count_zscore:stdev	ABB_count_zscore:mean	ABB_count_zscore:median	ABB_count_zscore:stdev	D1	D2
Neg-1	37.66	36.49	-0.05	-0.05	0.91	0.08	-0.08	0.95	17.74	19.61	-0.83	-0.86	0.61	0.49	0.47	0.95	0.13	0.54
Neg-2	43.71	39.5	0.25	0.23	1.09	0.3	0.09	1.14	17.79	19.54	-0.64	-0.65	0.66	0.72	0.67	1.05	0.05	0.47
Neg-3	46.52	44.79	0.45	0.48	1.19	0.54	0.39	1.17	17.84	19.58	0.14	0.1	0.76	0.76	0.69	1.11	0.09	0.31
Neg-4	37.1	34.96	-0.06	-0.06	0.87	0.02	-0.16	0.9	17.8	19.59	-0.26	-0.3	0.65	0.43	0.36	0.95	0.08	0.49
Neg-5	49.73	44.1	0.65	0.71	1.27	0.51	0.34	1.18	17.74	19.58	1.16	1.1	0.84	0.89	0.8	1.06	0.14	0.24
Neg-6	43.22	41.55	0.25	0.28	1.12	0.37	0.18	1.14	17.86	19.6	-0.53	-0.55	0.67	0.61	0.59	1	0.12	0.36
Neg-7	50.75	45.97	0.67	0.69	1.37	0.59	0.45	1.24	17.83	19.66	2	1.95	1	0.74	0.69	1.08	0.08	0.07
Neg-8	47.26	43.07	0.48	0.47	1.2	0.42	0.23	1.15	17.9	19.68	1.56	1.53	1.24	1.03	0.96	1.1	0.06	0.55
Neg-9	46.32	42.46	0.45	0.45	1.16	0.4	0.26	1.11	17.89	19.66	2.96	2.88	1.32	0.88	0.84	1.07	0.05	0.43
Neg-10	47.03	41.8	0.45	0.39	1.19	0.38	0.18	1.11	17.78	19.64	2.93	2.85	1.3	0.86	0.79	1.06	0.07	0.41
Neg-11	49.81	46.96	0.58	0.61	1.28	0.63	0.47	1.28	17.82	19.64	1.73	1.69	0.96	0.8	0.7	1.13	0.05	0.22
Neg-12	43.65	40.22	0.29	0.27	1.07	0.32	0.14	1.11	17.78	19.64	0.92	0.85	0.78	0.72	0.63	1.03	0.03	0.43
Neg-13	48.7	44.92	0.51	0.56	1.3	0.55	0.38	1.26	17.85	19.7	0.19	0.13	0.88	0.71	0.64	1.08	0.04	0.2
Neg-14	35.6	35.07	-0.14	-0.17	0.91	0.02	-0.14	0.91	17.79	19.61	-0.6	-0.64	0.58	0.41	0.34	0.9	0.16	0.55
Neg-15	35.44	30.48	-0.14	-0.18	0.81	-0.2	-0.35	0.81	17.82	19.62	0.03	-0.02	0.65	0.34	0.26	0.83	0.34	0.48
Neg-16	49.58	44.5	0.62	0.61	1.3	0.5	0.34	1.17	17.79	19.61	1.66	1.58	0.97	0.79	0.75	1.03	0.12	0.17
Neg-17	49	44.77	0.6	0.58	1.26	0.51	0.32	1.23	17.79	19.62	1.22	1.19	1	0.97	0.87	1.07	0.09	0.37
Neg-18	49.91	47.55	0.62	0.63	1.34	0.69	0.51	1.3	17.8	19.61	0.54	0.48	0.79	0.8	0.74	1.06	0.07	0.18
Neg-19	55.83	49.12	0.94	0.95	1.53	0.77	0.61	1.33	17.72	19.5	1.6	1.53	0.99	0.79	0.71	1.06	0.17	0.15
Neg-20	47.09	42.15	0.45	0.46	1.15	0.41	0.23	1.13	17.78	19.61	0.75	0.68	0.87	0.84	0.82	1.1	0.04	0.39
Neg-21	54.81	48.05	0.89	0.89	1.5	0.67	0.47	1.3	17.76	19.7	5.4	5.35	1.87	0.92	0.86	1.07	0.22	0.03
Neg-22	51.46	45.57	0.73	0.77	1.34	0.6	0.41	1.28	17.82	19.62	2.62	2.57	1.23	0.87	0.8	1.06	0.13	0.14
Neg-23	43.65	42.55	0.3	0.3	1.15	0.4	0.21	1.14	17.8	19.61	0.46	0.45	0.96	0.7	0.64	1.07	0.1	0.4
Neg-24	48.39	49.83	0.58	0.53	1.33	0.77	0.64	1.31	17.79	19.67	1.42	1.38	1.07	0.76	0.71	1.15	0.19	0.18
Neg-25	51.6	51.16	0.75	0.71	1.5	0.82	0.58	1.41	17.78	19.59	1.75	1.75	1.17	0.74	0.63	1.12	0.07	0.01
Neg-26	41.57	39.71	0.18	0.16	1.04	0.22	0.05	1.06	17.86	19.64	0.4	0.41	1.04	0.67	0.57	1.06	0.04	0.49
Neg-27	36.75	37.88	-0.09	-0.17	1	0.13	-0.03	1	17.74	19.5	-0.45	-0.45	0.89	0.45	0.37	1	0.22	0.54
Neg-28	42.04	42.02	0.19	0.13	1.11	0.39	0.18	1.16	17.83	19.58	-0.22	-0.25	0.86	0.61	0.52	1.12	0.2	0.42
Neg-29	41.17	41.54	0.13	0.1	1.09	0.32	0.19	1.15	17.77	19.58	-0.39	-0.39	0.81	0.53	0.46	1.08	0.19	0.4
Neg-30	48.81	48.74	0.61	0.51	1.41	0.73	0.63	1.31	17.75	19.58	0.39	0.36	0.86	0.64	0.6	1.1	0.12	0.03
chr15
	AB_count:mean	B_count:mean	AB_count_zscore:mean	AB_count_zscore:median	AB_count_zscore:stdev	B_count_zscore:mean	B_count_zscore:median	B_count_zscore:stdev	AAB_count:mean	ABB_count:mean	AAB_count_zscore:mean	AAB_count_zscore:median	AAB_count_zscore:stdev	ABB_count_zscore:mean	ABB_count_zscore:median	ABB_count_zscore:stdev	D1	D2
Neg-1	30.89	42.23	-0.14	-0.21	0.98	0.32	0.15	1.02	16.55	17.83	-0.86	-0.89	0.67	0.4	0.31	0.99	0.46	0.54
Neg-2	35	44.62	0.11	0.08	1.1	0.44	0.26	1.14	16.5	17.84	-0.74	-0.81	0.69	0.61	0.6	1.06	0.33	0.5
Neg-3	40.1	46.56	0.42	0.36	1.22	0.58	0.33	1.18	16.47	17.76	0.11	0.04	0.79	0.77	0.69	1.12	0.16	0.35
Neg-4	30.68	36.76	-0.15	-0.22	0.91	0.01	-0.12	0.9	16.54	17.9	-0.27	-0.3	0.67	0.4	0.3	0.94	0.16	0.55
Neg-5	41.22	47.29	0.49	0.53	1.31	0.65	0.43	1.25	16.46	17.75	1.27	1.18	0.9	0.81	0.75	1.08	0.16	0.32
Neg-6	37.92	44.67	0.24	0.25	1.14	0.48	0.35	1.12	16.58	17.93	-0.57	-0.6	0.66	0.6	0.52	1.02	0.24	0.36
Neg-7	45.24	48.35	0.7	0.65	1.4	0.7	0.48	1.32	16.46	17.78	2.07	2	1	0.75	0.69	1.07	0	0.05
Neg-8	39.56	43.67	0.34	0.27	1.2	0.46	0.34	1.11	16.51	17.8	1.41	1.34	1.1	0.89	0.76	1.1	0.12	0.55
Neg-9	41.64	43.88	0.5	0.49	1.19	0.44	0.24	1.11	16.57	17.89	2.92	2.86	1.14	0.89	0.9	1.04	0.06	0.39
Neg-10	40.16	44.09	0.42	0.39	1.18	0.47	0.28	1.17	16.54	17.88	2.85	2.78	1.22	0.84	0.82	1.05	0.05	0.42
Neg-11	43.16	47.47	0.57	0.54	1.35	0.67	0.52	1.31	16.58	17.96	1.7	1.65	1	0.75	0.64	1.08	0.1	0.18
Neg-12	36.33	43.51	0.19	0.09	1.12	0.43	0.26	1.13	16.53	17.82	0.81	0.74	0.8	0.63	0.52	1.04	0.24	0.44
Neg-13	42.69	47.05	0.53	0.57	1.34	0.61	0.4	1.17	16.48	17.75	0.19	0.16	0.84	0.68	0.64	1.04	0.08	0.15
Neg-14	31.48	38.02	-0.14	-0.22	1	0.09	-0.07	0.94	16.41	17.82	-0.48	-0.52	0.7	0.39	0.28	0.93	0.23	0.53
Neg-15	30.8	33.99	-0.15	-0.16	0.84	-0.12	-0.28	0.86	16.55	17.92	0.1	0.07	0.66	0.41	0.3	0.88	0.03	0.56
Neg-16	43.55	46.43	0.61	0.63	1.29	0.6	0.38	1.23	16.53	17.87	1.81	1.75	1.01	0.79	0.74	1.01	0.01	0.18
Neg-17	41.48	44.3	0.48	0.4	1.29	0.49	0.29	1.17	16.49	17.79	1.11	1.08	0.88	0.85	0.76	1.09	0.01	0.37
Neg-18	42.5	47.76	0.57	0.59	1.3	0.66	0.4	1.31	16.54	17.85	0.47	0.43	0.79	0.74	0.63	1.05	0.09	0.17
Neg-19	50.87	49.48	1.02	1.15	1.56	0.8	0.54	1.37	16.49	17.8	1.58	1.5	0.99	0.77	0.68	1.04	0.22	0.25
Neg-20	40.98	45.35	0.47	0.54	1.22	0.51	0.28	1.16	16.56	17.86	0.79	0.72	0.94	0.75	0.73	1.08	0.04	0.28
Neg-21	49.15	48.32	0.96	1.01	1.57	0.76	0.54	1.34	16.52	17.81	5.86	5.81	1.89	0.91	0.84	1.06	0.2	0.05
Neg-22	45.07	47.54	0.74	0.78	1.37	0.64	0.39	1.24	16.48	17.85	2.52	2.46	1.16	0.81	0.76	1.04	0.1	0.07
Neg-23	35.68	44.83	0.14	0.06	1.09	0.47	0.28	1.14	16.45	17.81	0.3	0.27	0.85	0.5	0.41	0.99	0.33	0.36
Neg-24	43.49	46.7	0.62	0.64	1.34	0.6	0.32	1.24	16.53	17.85	1.28	1.17	0.98	0.76	0.72	1.15	0.02	0.14
Neg-25	44.86	51.51	0.71	0.63	1.48	0.88	0.63	1.37	16.46	17.79	1.59	1.52	1.05	0.7	0.53	1.13	0.17	0.01
Neg-26	32.43	41.5	-0.06	-0.16	0.98	0.27	0.09	1.04	16.48	17.78	0.09	-0.02	0.89	0.4	0.31	0.98	0.33	0.46
Neg-27	31.08	37.5	-0.17	-0.27	0.93	0.05	-0.05	1.03	16.53	17.88	-0.66	-0.74	0.76	0.39	0.3	0.96	0.22	0.56
Neg-28	36.26	43.04	0.14	0.17	1.05	0.42	0.14	1.18	16.51	17.87	-0.4	-0.44	0.72	0.54	0.52	1.1	0.28	0.4
Neg-29	34.38	42.69	0.04	0	1.07	0.34	0.19	1.11	16.45	17.86	-0.58	-0.63	0.73	0.46	0.46	1.03	0.3	0.42
Neg-30	44.01	48.54	0.63	0.65	1.4	0.71	0.48	1.35	16.5	17.9	0.33	0.27	0.84	0.61	0.51	1.08	0.08	0.02

## Sheet: TabS4-constitutional AOH sample
Case ID	Sample type	region	AB_count_zscore:mean	B_count_zscore:mean	ABB_count_zscore:mean	AAB_count_zscore:mean	AB_count_zscore:stdev	B_count_zscore:stdev	ABB_count_zscore:stdev	AAB_count_zscore:stdev	D1	D2
#58	amniotic fluid	127411_AOH_chr6	-1.34	2.19	-0.44	1.57	0.52	1.62	0.47	0.93	3.53	0.9
#53	peripheral blood	127416_AOH_chr4_85,400,000-116,500,000	-1.22	1.51	-0.65	-0.56	0.41	1.33	0.38	0.49	2.73	0.57
		127416_AOH_chr4_138,700,000-141,000,000	-1.28	1.66	-0.45	-0.64	0.55	1	0.67	0.66	2.94	0.83
		127416_chr4_neg	0.47	0.33	0.86	-0.11	1.15	1.11	1.11	0.74	0.14	0.39
#31	peripheral blood	125656_AOH_chr1_107,500,000-120,500,000	-1.19	1.21	-0.72	-0.42	0.47	0.99	0.45	0.5	2.4	0.47
		125656_AOH_chr1_151,200,000-206,000,000	-1.19	1.3	-0.73	-0.47	0.4	1.08	0.34	0.51	2.49	0.46
		125656_chr1_neg	-0.17	0.24	0.19	-0.27	0.78	0.93	0.78	0.57	0.41	0.36
#61	amniotic fluid	127408_AOH_chr15_61,900,000-87,300,000	-1.33	1.99	-0.46	1.32	0.67	1.37	0.59	0.87	3.32	0.87
		127408_chr15_neg	0.96	0.61	1	1.95	1.33	1.3	1.09	1.01	0.35	0.04
#1	amniotic fluid	124452BX_AOH_chr7_80,832,371_94,133,800	-1.13	1.57	-0.65	0.42	0.36	1.35	0.36	0.64	2.7	0.48
		124452BX_neg_chr7	0.17	0.27	0.64	0.5	1.01	1.09	1.05	0.76	0.1	0.47
#33	amniotic fluid	126332BX_AOH_chr18_49,750,952_71,592,671	-1.35	1.6	-0.79	-0.39	0.45	1.07	0.43	0.58	2.95	0.56
		126332BX_neg_chr18	0.19	0.35	0.51	0.03	1.07	1.02	0.99	0.67	0.16	0.32
#34	peripheral blood	126331BX_AOH_chr2_192,700,000_209,300,000	-1.2	2.08	-0.39	0.12	0.5	1.29	0.59	0.71	3.28	0.81
		126331BX_neg_chr2	0.51	0.61	0.79	0.55	1.34	1.26	1.1	0.84	0.1	0.28
#30	chorionic villus sampling	125658BX_AOH_chr2_75,600,000_87,100,000	-1.24	1.46	-0.44	-0.24	0.44	1.08	0.47	0.65	2.7	0.8
		125658BX_neg_chr2	0.23	0.31	0.68	-0.03	1.11	1.11	1.03	0.84	0.08	0.45
		125658BX_AOH_chr15_78,900,000_94,200,000	-1.6	1.16	-0.66	-0.85	0.67	1.36	0.48	0.58	2.76	0.94
		125658BX_neg_chr15	0.2	0.2	0.73	-0.2	1.06	1.07	1	0.81	0	0.53
#32	amniotic fluid	125655BX_AOH_chr3	-1.3	1.3	-0.63	-0.67	0.51	1.19	0.41	0.57	2.6	0.67
#2	amniotic fluid	124451BX_AOH_chr2_50,814-13,311,915	-1.54	1.34	-0.57	1.32	0.57	1.37	0.53	1.11	2.88	0.97
		124451BX_AOH_chr2_192,341,274-230,205,775	-1.24	0.58	-0.64	1.26	0.52	1.15	0.42	1.33	1.82	0.6
		124451BX_AOH_chr2_95,550,958-109,626,929	-1.19	0.85	-0.49	1.71	0.62	1.2	0.63	1.71	2.04	0.7
		124451BX_AOH_chr2_45,974,855-87,053,152	-1.33	0.6	-0.7	1.15	0.48	1.07	0.41	1.37	1.93	0.63
		124451BX_AOH_chr2_neg	-0.38	0.04	0.01	1.35	1.01	1.01	0.82	1.33	0.42	0.39
#59	chorionic villus sampling	127410BX-chr1	-1.22	1.57	1.13	0.98	0.39	1.17	1.69	0.94	2.79	2.35
		127410BX-chr10	-1.4	1.49	1.5	0.73	0.52	1.29	1.98	0.96	2.89	2.9
		127410BX-chr11	-1.36	1.48	1.57	0.86	0.5	1.19	1.89	0.99	2.84	2.93
		127410BX-chr12	-1.4	1.61	1.71	0.82	0.55	1.31	2.01	0.98	3.01	3.11
		127410BX-chr13	-1.32	1.63	1.96	1.21	0.48	1.2	2.05	1.07	2.95	3.28
		127410BX-chr14	-1.41	1.52	1.49	0.8	0.5	1.29	1.94	0.89	2.93	2.9
		127410BX-chr15	-1.49	1.6	1.49	0.57	0.55	1.27	1.78	0.88	3.09	2.98
		127410BX-chr16	-1.56	1.57	1.18	0.39	0.59	1.32	1.63	0.84	3.13	2.74
		127410BX-chr17	-1.55	1.53	1.04	0.26	0.6	1.34	1.56	0.75	3.08	2.59
		127410BX-chr18	-1.41	1.6	1.75	1	0.49	1.22	2.04	0.98	3.01	3.16
		127410BX-chr19	-1.65	1.42	0.51	0.09	0.58	1.32	1.68	0.65	3.07	2.16
		127410BX-chr2	-1.3	1.46	1.65	0.97	0.48	1.28	1.95	0.96	2.76	2.95
		127410BX-chr20	-1.55	1.58	1.04	0.46	0.55	1.33	1.92	0.8	3.13	2.59
		127410BX-chr21	-1.44	1.57	1.52	0.94	0.52	1.35	2.35	1.04	3.01	2.96
		127410BX-chr22	-1.6	1.59	0.55	0.1	0.58	1.27	1.66	0.65	3.19	2.15
		127410BX-chr3	-1.29	1.52	1.68	1.04	0.48	1.24	2.06	1.04	2.81	2.97
		127410BX-chr4	-1.24	1.48	2.07	1.27	0.45	1.25	2.27	1.08	2.72	3.31
		127410BX-chr5	-1.3	1.5	1.82	1.04	0.51	1.38	2.21	0.98	2.8	3.12
		127410BX-chr6	-1.35	1.54	1.77	1.05	0.48	1.31	2.07	1.04	2.89	3.12
		127410BX-chr7	-1.35	1.46	1.62	0.88	0.49	1.31	2.07	1.08	2.81	2.97
		127410BX-chr8	-1.32	1.46	1.58	0.94	0.48	1.36	2.01	0.99	2.78	2.9
		127410BX-chr9	-1.41	1.56	1.71	0.74	0.52	1.28	1.96	0.92	2.97	3.12

## Sheet: TabS5-mosaic AOH samples (n=3)
Case ID	Sample type	region	AB_count_zscore:mean	B_count_zscore:mean	ABB_count_zscore:mean	AAB_count_zscore:mean	AB_count_zscore:stdev	B_count_zscore:stdev	ABB_count_zscore:stdev	AAB_count_zscore:stdev	D1	D2
#28	amniotic fluid	125662_AOH_chr1	-0.16	-0.09	0.55	1.24	0.68	0.77	1.1	1.17	0.07	0.71
		125662_AOH_chr10	-0.13	-0.2	0.75	1.08	0.85	0.82	1.25	1.18	0.07	0.88
		125662_AOH_chr11	-0.05	-0.31	0.93	1	0.74	0.8	1.3	1.2	0.26	0.98
		125662_AOH_chr12	-0.07	-0.32	0.82	0.97	0.78	0.8	1.19	1.16	0.25	0.89
		125662_AOH_chr13	-0.34	-0.19	0.54	0.61	0.72	0.76	1.13	1	0.15	0.88
		125662_AOH_chr14	-0.2	-0.24	0.72	0.99	0.82	0.76	1.21	1.18	0.04	0.92
		125662_AOH_chr15	-0.05	-0.27	0.97	1.24	0.84	0.86	1.28	1.16	0.22	1.02
		125662_AOH_chr16	0.04	-0.15	1.02	1.51	0.88	0.94	1.35	1.21	0.19	0.98
		125662_AOH_chr17	-0.08	-0.08	1.06	1.71	0.89	0.91	1.38	1.16	0	1.14
		125662_AOH_chr18	-0.02	-0.37	0.73	0.94	0.78	0.77	1.08	1.09	0.35	0.75
		125662_AOH_chr19	0.05	-0.1	0.88	1.91	0.94	0.98	1.68	1.08	0.15	0.83
		125662_AOH_chr2	-0.05	-0.32	0.73	0.9	0.78	0.76	1.19	1.15	0.27	0.78
		125662_AOH_chr20	0.1	-0.27	0.62	1.54	0.83	0.86	1.44	1.18	0.37	0.52
		125662_AOH_chr21	0.05	-0.34	0.48	1.07	0.83	0.8	1.34	1.23	0.39	0.43
		125662_AOH_chr22	0.06	-0.2	0.87	1.93	0.89	1.04	1.67	1.17	0.26	0.81
		125662_AOH_chr3	-0.16	-0.3	0.71	0.73	0.77	0.79	1.25	1.05	0.14	0.87
		125662_AOH_chr4	-0.19	-0.31	0.59	0.54	0.69	0.76	1.08	0.99	0.12	0.78
		125662_AOH_chr5	-0.15	-0.28	0.7	0.72	0.75	0.76	1.2	1.11	0.13	0.85
		125662_AOH_chr6	-0.19	-0.27	0.67	0.77	0.77	0.79	1.2	1.11	0.08	0.86
		125662_AOH_chr7	-0.16	-0.26	0.78	0.92	0.8	0.84	1.17	1.09	0.1	0.94
		125662_AOH_chr8	-0.12	-0.3	0.8	0.75	0.76	0.73	1.24	1.07	0.18	0.92
		125662_AOH_chr9	-0.12	-0.22	0.74	0.95	0.81	0.86	1.14	1.15	0.1	0.86
#63	amniotic fluid	127406_chr6_neg	0.44	0.4	0.75	0.47	1.22	1.16	1.07	0.92	0.04	0.31
		127406_chr6_AOH	0	0.27	1.18	0.17	0.92	1.13	1.48	0.92	0.27	1.18
#60	amniotic fluid	127409_chr4_AOH	-0.06	0.73	1.48	1.09	0.87	1.17	1.99	0.98	0.79	1.54

## Sheet: TabS6-validtion samples (n=24)
Case ID	id-chr:start-end	AB_count_zscore:mean	B_count_zscore:mean	ABB_count_zscore:mean	AAB_count_zscore:mean	AB_count_zscore:stdev	B_count_zscore:stdev	ABB_count_zscore:stdev	AAB_count_zscore:stdev	D1	D2
#164	pos-622903BX-chr12:69,000,000-78,000,000	-1.0633	1.0134	-0.532472	0.133391	1.06431	1.0151	0.5349	1.74963	2.0767	0.530828
	neg-622903BX-chr12	0.0777895	0.106673	0.476785	0.399844	0.0843078	0.950805	0.952837	1.32663	0.0288835	0.398996
	pos-622903BX-chr1:23,000,000-49,000,000	-0.748788	1.09671	-0.405171	0.676884	0.749456	1.40188	0.835208	2.24333	1.8455	0.343617
	neg-622903BX-chr1	-0.0407148	0.29177	0.192831	0.588148	0.0530805	0.914686	0.84719	1.63237	0.332485	0.233546
#165	pos-622902BX-chr15:0-103,000,000 (whole chromosome)	-1.37189	1.84393	-0.684505	0.622597	1.3714	1.4691	0.569834	2.37643	3.21582	0.687385
#166	pos-622901BX-chr10:12,000,000-37,000,000	-1.17246	1.62872	-0.525947	0.848802	1.17998	1.45418	0.692691	2.47371	2.80118	0.646513
	neg-622901BX-chr10	0.42201	0.422615	0.69993	1.15193	0.422848	1.13068	1.03558	1.78346	0.000605	0.27792
	pos-622901BX-chr8:33,000,000-58,000,000	-0.73513	1.14617	-0.281842	0.813621	0.750988	1.47621	0.91037	2.28467	1.8813	0.453288
	neg-622901BX-chr8	0.353511	0.377367	0.681509	0.998086	0.354455	1.13489	1.06938	1.69616	0.023856	0.327998
#167	pos-622900BX-chr15:0-103,000,000 (whole chromosome; mosaic)	-0.828855	0.892778	1.46334	1.17811	0.829144	1.1431	2.15419	2.26967	1.72163	2.29219
#168	pos-622899BX-chr18:55,000,000-78,000,000	-1.32478	0.485913	-0.645761	-0.986123	1.32212	0.760103	0.483401	0.817801	1.81069	0.679019
	neg-622899BX-chr18	-0.34117	-0.273347	0.0379335	-0.684474	0.341042	0.78303	0.834194	0.879168	0.067823	0.379103
#171	pos-622896BX-chr6:14,000,000-40,000,000	-1.36938	1.19752	-0.785083	-0.456763	1.36796	1.30799	0.49688	1.41821	2.5669	0.584297
	neg-622896BX-chr6	-0.100016	0.236926	0.346769	-0.209979	0.114338	1.03206	0.948276	1.04676	0.336942	0.446785
	pos-622896BX-chr4:8,000,000-16,000,000	-1.41243	1.39073	-0.739217	-0.610369	1.40252	1.11563	0.425357	1.20633	2.80316	0.673213
	neg-622896BX-chr4	-0.0401374	0.112555	0.404172	-0.18022	0.0402058	0.888848	0.954973	1.04149	0.152692	0.444309
#172	pos-622895BX-chr22:0-52,000,000 (whole chromosome)	-1.44306	1.76456	-1.32129	0.334177	1.44182	1.43289	0.792603	2.77123	3.20762	0.12177
#173	pos-622894BX-chr1:160,000,000-185,000,000	-0.82257	0.902237	-0.478434	0.308028	0.831252	1.14043	0.815933	1.96397	1.72481	0.344136
	neg-622894BX-chr1	0.0404659	0.429912	0.320276	0.664997	0.0492876	1.01085	0.881474	1.60788	0.389446	0.27981
Red items are novel AOH events detected by CMA-seq, green item is mosaic AOH.

## Sheet: TabS7-validtion samples (n=16)
Case ID	id-chr:start-end	AB_count_zscore:mean	B_count_zscore:mean	ABB_count_zscore:mean	AAB_count_zscore:mean	AB_count_zscore:stdev	B_count_zscore:stdev	ABB_count_zscore:stdev	AAB_count_zscore:stdev	D1	D2
#27	pos-125663-chr4:110,900,000-136,900,000	-1.20447	1.26165	-0.596839	-0.691364	1.20179	1.17941	0.50683	1.03767	2.46612	0.607631
	neg-125663-chr4	0.0475733	0.163839	0.546071	-0.374153	0.0477212	0.937996	0.950102	0.953445	0.116266	0.498498
	pos-125663-chr6:85,000,000-111,700,000	-1.34894	1.24109	-0.644215	-0.698519	1.34614	1.1585	0.37092	1.01584	2.59003	0.704725
	neg-125663-chr6	-0.0100128	0.15071	0.516029	-0.450634	0.0365224	1.0177	0.940662	0.941253	0.160723	0.526042
	pos-125663-chr7:113,900,000-135,400,000	-1.28414	1.26405	-0.660769	-0.689903	1.28034	1.16151	0.390135	1.04632	2.54819	0.623371
	pos-125663-chr7:154,700,000-158,800,000	-1.81449	0.915971	-0.851806	-1.06518	1.79191	1.20967	0.376678	0.872165	2.73046	0.962684
	neg-125663-chr7	-0.079606	0.0949847	0.456521	-0.548898	0.0829377	0.956557	0.957497	0.957512	0.174591	0.536127
	pos-125663-chr9:600,000-5,300,000	-1.333	1.2654	-0.412091	-0.699643	1.31653	1.17664	0.776226	1.05362	2.5984	0.920909
	neg-125663-chr9	-0.0319587	0.117854	0.491013	-0.451941	0.0598832	1.05365	0.933689	0.93543	0.149813	0.522972
	pos-125663-chr20:200,000-7,200,000	-1.50634	1.32378	-1.24749	-0.957742	1.5016	1.28659	1.0815	1.68318	2.83012	0.25885
	neg-125663-chr20	-0.085246	0.0297055	0.0193486	-0.552626	0.0906045	0.981211	1.00919	1.09621	0.114951	0.104595
	pos-125663-chrX:8,000,000-31,000,000	-0.674056	1.03702	-0.65504	0.0615407	0.673282	1.24374	0.39786	1.76208	1.71108	0.019016
	pos-125663-chrX:115,000,000-128,300,000	-0.686563	1.28815	-0.594724	0.0152816	0.684323	1.25007	0.407381	1.66075	1.97471	0.091839
	neg-125663-chrX	0.0493008	0.50539	-0.0792495	0.159318	0.0499838	1.10319	0.833761	1.49305	0.456089	0.12855
#36	pos-126329-chr13:19,300,000-112,800,000 (whole chromosome)	-1.37365	1.80613	-0.614673	-0.287667	1.37281	1.25898	0.420123	1.39192	3.17978	0.758977
#48	pos-126317-chr8:58,000,000-72,400,000	-1.14687	1.24782	-0.607771	0.58009	1.15593	1.27201	0.550645	2.25609	2.39469	0.539099
	neg-126317-chr8	0.358098	0.268951	0.747586	0.780593	0.358147	1.1041	1.11006	1.51636	0.089147	0.389488
#49	pos-126316-chr3:33,700,000-50,700,000	-0.783692	0.99599	-0.25498	0.0619407	0.783419	1.20021	0.804722	1.54333	1.77968	0.528712
	neg-126316-chr3	0.33457	0.412469	0.711761	0.604188	0.334523	1.08192	1.02794	1.36128	0.077899	0.377191
	pos-126316-chr7:61,900,000-66,000,000	-0.657013	1.22678	0.170198	0.252701	0.654431	1.49417	0.679657	1.27818	1.88379	0.827211
	neg-126316-chr7	0.363777	0.334158	0.768656	0.539257	0.363833	1.14394	1.05293	1.3048	0.029619	0.404879
#54	pos-127415-chr19:400,000-60,100,000 （whole chromosome）	-1.65247	1.33359	-1.38413	-1.30056	1.65088	1.40103	0.691294	1.28531	2.98606	0.26834
#55	pos-127414-chr13:21,900,000-38,900,000	-1.3593	1.84337	-0.568896	-0.993906	1.36254	1.23113	0.727086	0.926966	3.20267	0.790404
	neg-127414-chr13	0.297275	0.504998	0.735353	-0.278694	0.304804	1.18806	1.14959	1.14968	0.207723	0.438078
#56	pos-127413-chr2:134,900,000-165,500,000	-1.22562	1.01411	-0.737164	-1.31747	1.22803	1.09774	0.385729	0.570025	2.23973	0.488456
	neg-127413-chr2	-0.21708	-0.0225219	0.308149	-1.22248	0.217026	0.927472	0.939009	1.07857	0.194558	0.525229
	pos-127413-chr7:2,500,000-14,600,000	-1.52325	1.18446	-0.850874	-1.57755	1.51937	1.32004	0.333893	0.4315	2.70771	0.672376
	neg-127413-chr7	-0.283627	-0.0304321	0.323842	-1.23401	0.284618	0.959604	0.92915	1.08375	0.253195	0.607469
	pos-127413-chr12:800,000-31,200,000	-1.46858	1.00975	-0.856183	-1.53394	1.4665	1.08738	0.330231	0.461403	2.47833	0.612397
	pos-127413-chr12:42,500,000-63,400,000	-1.30268	0.839749	-0.722991	-1.55621	1.29959	1.13047	0.438973	0.469589	2.14243	0.579689
	neg-127413-chr12	-0.428541	0.00990068	0.168869	-1.32873	0.428585	1.0724	0.953354	1.0754	0.438442	0.59741
	pos-127413-chr21:15,900,000-20,600,000	-1.32536	1.30547	-1.16912	-1.26848	1.31178	0.875434	0.533854	1.04697	2.63083	0.15624
	neg-127413-chr21	-0.16146	-0.118748	-0.0319349	-1.20596	0.163052	0.968337	0.982187	0.997485	0.042712	0.129525
	pos-127413-chrX:99,000,000-135,200,000	-0.660712	0.889514	-0.693292	-0.672737	0.659834	1.15878	0.431312	1.10795	1.55023	0.03258
	neg-127413-chrX	-0.059114	0.194355	-0.204526	-0.561245	0.0671529	0.968159	0.776451	1.00831	0.253469	0.145412
#57	pos-127412-chr19:400,000-60,100,000（whole chromosome）	-1.7632	0.225928	-1.6893	-2.01648	1.76157	1.14529	0.709144	0.977537	1.98913	0.0739
#62	pos-127407-chr6:91,000,000-107,300,000	-1.05138	1.75981	-0.451138	-0.565216	1.05328	1.2525	0.71248	1.13687	2.81119	0.600242
	neg-127407-chr6	0.316128	0.465279	0.653419	-0.443373	0.317992	1.21313	1.07381	1.07816	0.149151	0.337291
	pos-127407-chr18:57,500,000-67,300,000	-1.03775	1.96055	-0.451059	-0.666843	1.0337	1.38462	1.00449	1.27436	2.9983	0.586691
	neg-127407-chr18	0.342764	0.526464	0.539714	-0.412874	0.345006	1.1623	1.0017	1.00283	0.1837	0.19695
	pos-127407-chrX:72,200,000-80,100,000	-0.403916	1.55134	-0.239024	-0.0752234	0.401117	1.34917	0.582475	1.30143	1.95526	0.164892
	neg-127407-chrX	0.325416	0.713863	0.0727031	0.109357	0.326206	1.33872	0.873805	1.3558	0.388447	0.252713
#64	pos-127405-chr20:8,800,000-19,700,000	-1.56516	1.61866	-1.35025	-1.17987	1.5564	1.29399	0.572211	1.30277	3.18382	0.21491
	neg-127405-chr20	-0.126191	0.0884173	0.0304821	-1.04923	0.133144	1.01531	1.11225	1.1151	0.214608	0.156673
#65	pos-127404-chrX:0-152,700,000 （whole chromosome）	-0.656628	1.32681	-0.647972	-0.425581	0.656482	1.20329	0.519366	1.32815	1.98344	0.008656
#66	pos-127403-chr3:7,100,000-11,700,000	-1.65718	3.08354	-0.733399	-0.211743	1.64069	1.86867	0.316621	1.55425	4.74072	0.923781
	pos-127403-chr3:34,800,000-63,500,000	-1.19922	1.57239	-0.613983	-0.0772435	1.19744	1.68588	0.452448	1.60196	2.77161	0.585237
	neg-127403-chr3	0.415907	0.432203	0.762868	0.472424	0.417767	1.42887	1.27968	1.46323	0.016296	0.346961
	pos-127403BX-chr9:11,000,000-25,500,000	-1.33988	1.87154	-0.642855	0.227736	1.33448	1.61141	0.413514	1.91575	3.21142	0.697025
	neg-127403BX-chr9	0.700697	0.116471	0.977774	0.462458	0.700366	1.29789	1.15139	1.24925	0.584226	0.277077
	pos-127403BX-chr5:54,000,000-70,000,000	-1.26763	1.28097	-0.645313	0.260505	1.2649	1.61864	0.464432	1.96159	2.5486	0.622317
	neg-127403BX-chr5	0.71	0.35915	1.05664	0.60785	0.709767	1.31118	1.24333	1.36004	0.35085	0.34664
	pos-127403-chr18:44,100,000-56,800,000	-1.33955	1.60292	-0.788721	-0.088887	1.33361	1.4836	0.506386	1.77366	2.94247	0.550829
	neg-127403-chr18	0.823884	0.303965	0.960181	0.620155	0.823566	1.24738	1.16057	1.3351	0.519919	0.136297
	pos-127403-chr22:27,400,000-35,700,000	-1.45956	1.94989	-1.17874	-0.270382	1.45006	1.61069	0.686295	2.02801	3.40945	0.28082
	neg-127403-chr22	0.43151	0.0277609	0.400354	0.0908054	0.442383	1.58064	1.23702	1.41666	0.403749	0.031156
#67	pos-127402-chr12:99,200,000-114,100,000	-1.40286	1.2783	-0.761422	-1.20214	1.39904	1.47281	0.455071	0.721036	2.68116	0.641438
	neg-127402-chr12	0.171418	0.229157	0.604947	-0.700795	0.173454	1.06416	1.02161	1.06638	0.057739	0.433529
#68	pos-127401-chr9:105,000,000-128,800,000	-1.51052	1.89737	-0.69736	-0.42081	1.50669	1.4338	0.369948	1.32908	3.40789	0.81316
	neg-127401-chr9	0.482089	0.419454	0.787345	0.214892	0.482839	1.21005	1.0867	1.16778	0.062635	0.305256
	pos-127401-chr12:8,900,000-25,100,000	-1.14563	2.00938	-0.45529	-0.218531	1.14152	1.37054	0.647948	1.39621	3.15501	0.69034
	neg-127401-chr12	0.306499	0.582552	0.712069	-0.0357911	0.307693	1.2316	1.1141	1.14227	0.276053	0.40557
	pos-127401-chr14:77,500,000-85,500,000	-1.40245	2.18723	-0.737406	-0.361317	1.38967	1.79583	0.324556	1.41384	3.58968	0.665044
	neg-127401-chr14	0.46655	0.482704	0.813405	0.0638121	0.468247	1.19318	1.0661	1.09512	0.016154	0.346855
	pos-127401-chr19:4,500,000-9,500,000	-1.03614	1.73734	-0.923776	-0.783754	1.11078	1.52153	1.02913	1.53583	2.77348	0.112364
	neg-127401-chr19	0.184156	0.204909	0.173374	-0.414777	0.19376	1.17329	1.1067	1.18085	0.020753	0.010782
#69	pos-127400BX-chr9:15,900,000-40,700,000	-1.37507	2.05912	-0.548214	-0.25198	1.37215	1.52281	0.507953	1.39221	3.43419	0.826856
	pos-127400BX-chr9:71,200,000-78,600,000	-1.24055	1.64787	-0.587246	-0.0300357	1.23771	1.05744	0.418479	1.61246	2.88842	0.653304
	neg-127400BX-chr9	0.223191	0.461109	0.638261	0.170623	0.223126	1.19953	1.0723	1.19718	0.237918	0.41507
#109	pos-129467-chr7:133,500,000-150,600,000	-1.17417	1.29657	-0.547298	-0.326898	1.17358	1.23428	0.586847	1.35417	2.47074	0.626872
	neg-129467-chr7	0.277008	0.296459	0.736388	0.127922	0.279136	1.0524	1.05749	1.12765	0.019451	0.45938
Red items are novel AOH events detected by CMA-seq.
